# Supplementary material for: Regulatory T cells suppress the formation of potent KLRK1 and IL-7R expressing effector CD8 T cells by limiting IL-2
Source: eLife. 2023 Jan 27;12:e79342. doi: 10.7554/eLife.79342 (PMC9977273; doi:10.7554/eLife.79342)
Supplement: Supplementary file 2. — The used differential expression criteria were average fold change > 1.5 and adjusted p-value<0.01. For each gene, the fractions of super-effector-like cells (pct.1) or remaining cells (pct.2) with at least one detected transcript are listed. The columns 'p_val ', 'avg_log2FC' and 'p_val_adj' show p-values (Mann–Whitney U test), log2 fold changes and adjusted p-values (Bonferroni correction). [file elife-79342-supp2.zip]

Archive with 1 entries (1 files):
- Table S2.csv
